# Supplementary material for: NMR-Based Metabolomic Analysis of Plasma in Patients with Adult Congenital Heart Disease and Associated Pulmonary Arterial Hypertension: A Pilot Study
Source: Metabolites. 2022 Sep 8;12(9):845. doi: 10.3390/metabo12090845 (PMC9504385; doi:10.3390/metabo12090845)
Supplement: Supplementary file 1 [file metabolites-12-00845-s001.zip]

Archive with 1 entries (1 files):
- metabolites-1881641-supplementary.pdf
